# Supplementary material for: Re-calibration of flow cytometry standards for plant genome size estimation
Source: Front Plant Sci. 2025 Oct 13;16:1548766. doi: 10.3389/fpls.2025.1548766 (PMC12555019; doi:10.3389/fpls.2025.1548766)
Supplement: Supplementary file 2 [file DataSheet1.zip]

Archive with 3 entries (3 files):
- Figure_S1.tiff
- Note_S1.docx
- Table_S1.csv
