# Supplementary material for: Re-calibration of flow cytometry standards for plant genome size estimation
Source: Front Plant Sci. 2025 Oct 13;16:1548766. doi: 10.3389/fpls.2025.1548766 (PMC12555019; doi:10.3389/fpls.2025.1548766)
Supplement: Supplementary file 2 [file DataSheet1.zip › Table_S1.csv]

Supplementary Table 1 Previously published GS estimates compiled from the literature, with the corresponding references, method and 2C values
Species	cultivar	Reference	GS(2C/pg)	Method
Pisum sativum L.	Pisum sativum cv. ZW6	(Yang et al., 2022)	7.61	Whole Genome Sequencing
Pisum sativum L.	Pisum sativum cv. ZW6	(Yang et al., 2022)	8.75	Flow Cytometry
Pisum sativum L.	Pisum sativum cv. ZW6	(Yang et al., 2022)	8.71	K-mer analysis
Pisum sativum L.	Pisum sativum cv. Caméor	(Kreplak et al., 2019)	7.67	Whole Genome Sequencing
Pisum sativum L.	Pisum sativum cv. Caméor	(Kreplak et al., 2019)	9.05	K-mer analysis
Pisum sativum L.	Pisum sativum cv. Minerva Maple	(Johnston et al., 1999)	9.21	Flow Cytometry
Pisum sativum L.	Pisum sativum cv. Minerva Maple	(Johnston et al., 1999)	9.39	Flow Cytometry
Pisum sativum L.	Pisum sativum cv. Ctirad	(Doležel et al., 1998)	9.09	Flow Cytometry
Pisum sativum L.	Pisum sativum cv. Ctirad	(Doležel et al., 1998)	8.52	Flow Cytometry
Pisum sativum L.	Pisum sativum cv. Ctirad	(Doležel et al., 1998)	9.24	Flow Cytometry
Pisum sativum L.	Pisum sativum L.	(Doležel et al., 1992)	9.07	Flow Cytometry
Pisum sativum L.	Pisum sativum L.	(Arumuganathan & Earle, 1991)	8.991	Flow Cytometry
Pisum sativum L.	Pisum sativum L.	(Arumuganathan & Earle, 1991)	8.071	Flow Cytometry
Pisum sativum L.	Pisum sativum cv. Minerva Maple	(Michaelson et al., 1991)	8.55	Flow Cytometry
Pisum sativum L.	Pisum sativum cv. Minerva Maple	(Bennett & Smith, 1976)	9.57	Feulgen Photometry
Pisum sativum L.	Pisum sativum cv. Meteor	(Lyndon, 1963)	16	Spectrophotometry
Pisum sativum L.	Pisum sativum cv. Meteor	(Lyndon, 1963)	31	Spectrophotometry
Nicotiana benthamiana (Lab)	Nicotiana benthamiana (Lab)	(Ko et al., 2024)	5.648	Whole Genome Sequencing
Nicotiana benthamiana (Lab)	Nicotiana benthamiana (Lab)	(Wang et al., 2024)	5.988	Whole Genome Sequencing
Nicotiana benthamiana (Lab)	Nicotiana benthamiana (Lab)	(Ranawaka et al., 2023)	5.797	Whole Genome Sequencing
Nicotiana benthamiana (Lab)	Nicotiana benthamiana (Lab)	(Kurotani et al., 2023)	5.724	Whole Genome Sequencing
Nicotiana benthamiana (Lab)	Nicotiana benthamiana (Lab)	(Kurotani et al., 2023)	6.381	K-mer analysis
Nicotiana benthamiana (Lab)	Nicotiana benthamiana (Lab)	(Hussain et al., 2021)	6.92	Flow Cytometry
Nicotiana benthamiana (Lab)	Nicotiana benthamiana (Lab)	(Narayan, 1987)	6.4	Feulgen Photometry
Gossypium hirsutum L.	Gossypium hirsutum (TM-1)	(Chang et al., 2024)	4.75	Whole Genome Sequencing
Gossypium hirsutum L.	Gossypium hirsutum (TM-1)	(Huang et al., 2020)	4.68	Whole Genome Sequencing
Gossypium hirsutum L.	Gossypium hirsutum (TM-1)	(Wang et al., 2019)	4.8	Whole Genome Sequencing
Gossypium hirsutum L.	Gossypium hirsutum (TM-1)	(Hu et al., 2019)	4.694	Whole Genome Sequencing
Gossypium hirsutum L.	Gossypium hirsutum (TM-1)	(Li et al., 2015)	4.443	Whole Genome Sequencing
Gossypium hirsutum L.	Gossypium hirsutum L.	(HENDRIX & STEWART, 2005)	5.09	Flow Cytometry
Gossypium hirsutum L.	Gossypium hirsutum L.	(HENDRIX & STEWART, 2005)	4.97	Flow Cytometry
Gossypium hirsutum L.	Gossypium hirsutum L.	(HENDRIX & STEWART, 2005)	5.88	Flow Cytometry
Gossypium hirsutum L.	Gossypium hirsutum L.	(Arumuganathan & Earle, 1991)	4.294	Flow Cytometry
Gossypium hirsutum L.	Gossypium hirsutum L.	(Arumuganathan & Earle, 1991)	4.812	Flow Cytometry
Sorghum bicolor L.	Sorghum bicolor (L.) Moench	DOEs permission	1.472	Whole Genome Sequencing
Sorghum bicolor L.	Sorghum bicolor (L.) Moench cv. Hongyingzi	(Bao et al., 2024)	1.481	Whole Genome Sequencing
Sorghum bicolor L.	Sorghum bicolor (L.) Moench cv. Hongyingzi	(Ding et al., 2024)	1.478	Whole Genome Sequencing
Sorghum bicolor L.	Sorghum bicolor (L.) Moench cv. Hongyingzi	(Ding et al., 2024)	1.504	K-mer analysis
Sorghum bicolor L.	Sorghum bicolor (L.) Moench cv. Huandiaonuo	(Bao et al., 2024)	1.486	Whole Genome Sequencing
Sorghum bicolor L.	Sorghum bicolor L.	(Tao et al., 2021)	0.957	Whole Genome Sequencing
Sorghum bicolor L.	Sorghum bicolor (L.) Moench	(Tao et al., 2021)	1.439	Whole Genome Sequencing
Sorghum bicolor L.	Sorghum bicolor (L.) Moench cv. Tx2783	(Wang et al., 2021)	1.493	Whole Genome Sequencing
Sorghum bicolor L.	Sorghum bicolor (L.) Moench cv. RTx436	(Wang et al., 2021)	1.493	Whole Genome Sequencing
Sorghum bicolor L.	Sorghum bicolor (L.) Moench cv BTx623 v3	(Mccormick et al., 2018)	1.339	Whole Genome Sequencing
Sorghum bicolor L.	Sorghum bicolor (L.) Moench cv. Tx430	(Deschamps et al., 2018)	1.352	Whole Genome Sequencing
Sorghum bicolor L.	Sorghum bicolor (L.) Moench cv BTx623 v1	(Paterson et al., 2009)	1.279	Whole Genome Sequencing
Sorghum bicolor L.	Sorghum bicolor cd. Pioneer 8695	(Johnston et al., 1999)	1.74	Flow Cytometry
Sorghum bicolor L.	Sorghum bicolor ssp.bicolor	(Laurie & Bennett, 1985)	1.56	Feulgen Photometry
Sorghum bicolor L.	Sorghum bicolor ssp.bicolor	(Laurie & Bennett, 1985)	1.735	Feulgen Photometry
Oryza sativa ssp. Japonica	Oryza sativa ssp japonica cv. Nipponbare	(Abdullah et al., 2024)	0.779	Whole Genome Sequencing
Oryza sativa ssp. Japonica	Oryza sativa ssp japonica cv. Nipponbare	(Shang et al., 2023)	0.788	Whole Genome Sequencing
Oryza sativa ssp. Japonica	Oryza sativa ssp japonica cv. Nipponbare	(Sasaki, 2005)	0.758	Whole Genome Sequencing
Oryza sativa ssp. Japonica	Oryza sativa ssp japonica cv. Nipponbare	(Goff et al., 2002)	0.797	Whole Genome Sequencing
Oryza sativa ssp. Japonica	Oryza sativa ssp japonica	(Bennett & Smith, 1991)	0.77	Feulgen Photometry
Oryza sativa ssp. Japonica	Oryza sativa ssp japonica	(Arumuganathan & Earle, 1991)	0.848	Flow Cytometry
Oryza sativa ssp. Japonica	Oryza sativa ssp japonica	(Arumuganathan & Earle, 1991)	0.897	Flow Cytometry
Oryza sativa ssp. Japonica	Oryza sativa ssp japonica	(Iyengar & Sen, 1978)	1.55	Spectrophotometry
Arabidopsis thaliana (Col-0)	Arabidopsis thaliana (Col-0)	(Bennett, 2003)	0.32	Flow Cytometry
Arabidopsis thaliana (Col-0)	Arabidopsis thaliana (Col-0)	(Bennett, 2003)	0.33	Flow Cytometry
Arabidopsis thaliana (Col-0)	Arabidopsis thaliana (Col-0)	(Bennett, 2003)	0.306	Flow Cytometry
Arabidopsis thaliana (Col-0)	Arabidopsis thaliana (Col-0)	NCBI (2024); Reiser et al. (2024)	0.291	Whole Genome Sequencing
Arabidopsis thaliana (Col-0)	Arabidopsis thaliana (Col-0)	Lian et al. (2024)	0.286	Whole Genome Sequencing
Arabidopsis thaliana (Col-0)	Arabidopsis thaliana (Col-0)	(Arumuganathan & Earle, 1991)	0.297	Flow Cytometry
Arabidopsis thaliana (Col-0)	Arabidopsis thaliana (Col-0)	The Arabidopsis Genome (2000)	0.255	Whole Genome Sequencing
Arabidopsis thaliana (Col-0)	Arabidopsis thaliana (Col-0)	(Bennett & Smith, 1991)	0.35	Feulgen Photometry
Arabidopsis thaliana (Col-0)	Arabidopsis thaliana (Col-0)	Krisai & Greilhuber, 1997	0.334	Feulgen Photometry
Arabidopsis thaliana (Col-0)	Arabidopsis thaliana (Col-0)	Galbraith et al., 1991	0.31	Flow Cytometry
